# Supplementary material for: Antennal Transcriptome Analysis and Identification of Olfactory Genes in Glenea cantor Fabricius (Cerambycidae: Lamiinae)
Source: Insects. 2022 Jun 17;13(6):553. doi: 10.3390/insects13060553 (PMC9224838; doi:10.3390/insects13060553)
Supplement: Supplementary file 1 [file insects-13-00553-s001.zip]

Archive with 1 entries (1 files):
- insects-1763077-supplementary.pdf
